# Supplementary material for: Different Metabolites of the Gastric Mucosa between Patients with Current Helicobacter pylori Infection, Past Infection, and No Infection History
Source: Biomedicines. 2022 Feb 26;10(3):556. doi: 10.3390/biomedicines10030556 (PMC8945329; doi:10.3390/biomedicines10030556)
Supplement: Supplementary file 1 [file biomedicines-10-00556-s001.zip]

Archive with 1 entries (1 files):
- biomedicines-1596989-supplementary.pdf
